# Supplementary material for: Effect of Glucagon-like Peptide-1 Receptor Agonism on Aortic Valve Stenosis Risk: A Mendelian Randomization Analysis
Source: J Clin Med. 2024 Oct 26;13(21):6411. doi: 10.3390/jcm13216411 (PMC11546526; doi:10.3390/jcm13216411)
Supplement: Supplementary file 1 [file jcm-13-06411-s001.zip]

Archive with 1 entries (1 files):
- jcm-3264952-supplementary.pdf
